# Supplementary material for: Robustness of rigid and adaptive networks to species loss
Source: PLoS One. 2017 Dec 7;12(12):e0189086. doi: 10.1371/journal.pone.0189086 (PMC5720727; doi:10.1371/journal.pone.0189086)
Supplement: S1 Table — (XLS) [file pone.0189086.s002.xls]

## Sheet: sheet 1
	S1 Table: A summary of results from all the simulations. R10gn -the percentage of generalist resources that need to be removed before at least 10% of consumer species go extinct in a rigid (non adaptive) network, R10gs- the percentage of generalist resources that need to be removed before at least 10% of consumer species go extinct in an adaptive (switching) network. For all levels of robustness,…
	No.	Network type	n(resource)	m(consumer)	link density	n+m	nxm	RC ratio	connectance(%)	NODF	MOD	skewness	kurtosis	R10gn	R30gn	R50gn	R70gn	R10gs	R30gs	R50gs	R70gs	R10sn	R30sn	R50sn	R70sn	R10ss	R30ss	R50ss	R70ss
	N1	PH	44	20	344	64	880	2.2	39.09	57.58	0.174	0.31	0.69	47.73	65.91	75	84.09	43.18	81.82	95.45	100	100	100	100	100	100	100	100	100
	N2	PH	46	33	439	79	1518	1.394	28.92	50.55	0.18	0.43	0.86	47.83	60.87	73.91	84.78	28.26	54.35	89.13	100	97.83	100	100	100	8.7	100	100	100
	N3	PH	44	36	493	80	1584	1.222	31.12	59.42	0.176	0.35	0.83	27.27	43.18	65.91	81.82	18.18	50	63.64	95.45	100	100	100	100	100	100	100	100
	N4	HP	23	9	108	32	207	2.556	52.17	65.21	0.184	0.7	0.3	43.48	82.61	86.96	91.3	56.52	86.96	100	100	100	100	100	100	100	100	100	100
	N5	HP	18	31	112	49	558	0.581	20.07	38.65	0.328	2.04	5.51	22.22	38.89	61.11	72.22	11.11	22.22	44.44	61.11	83.33	94.44	100	100	5.56	16.67	100	100
	N6	PH	47	30	255	77	1410	1.567	18.09	33.88	0.285	1.29	1.79	21.28	53.19	68.09	80.85	4.26	19.15	44.68	82.98	97.87	100	100	100	6.38	100	100	100
	N7	HP	21	44	139	65	924	0.477	15.04	45.53	0.374	4.86	29.66	4.76	14.29	42.86	61.9	9.52	14.29	28.57	66.67	90.48	100	100	100	9.52	19.05	80.95	100
	N8	HP	30	35	244	65	1050	0.857	23.24	46.11	0.243	0.98	0.67	13.33	43.33	60	73.33	10	20	63.33	90	96.67	100	100	100	10	93.33	100	100
	N9	PH	41	26	314	67	1066	1.577	29.46	47.78	0.207	0.12	1.05	43.9	63.41	70.73	82.93	19.51	58.54	82.93	95.12	97.56	100	100	100	100	100	100	100
	N10	HP	10	40	91	50	400	0.25	22.75	41.13	0.383	3.23	11.7	10	20	40	60	10	20	30	80	70	90	100	100	10	20	70	100
	N11	HP	6	25	53	31	150	0.24	35.33	62.57	0.211	2.19	4.31	16.67	33.33	50	66.67	33.33	50	83.33	100	50	83.33	100	100	16.67	50	100	100
	N12	HP	23	26	209	49	598	0.885	34.95	58.37	0.227	0.58	0.07	21.74	56.52	69.57	86.96	13.04	52.17	73.91	95.65	95.65	100	100	100	34.78	100	100	100
	N13	PH	51	31	490	82	1581	1.645	30.99	46.2	0.192	0.2	0.79	68.63	74.51	80.39	84.31	35.29	49.02	92.16	100	98.04	100	100	100	100	100	100	100
	N14	PH	55	32	541	87	1760	1.719	30.74	50.37	0.182	0.4	0.74	60	69.09	76.36	85.45	100	100	100	100	100	100	100	100	100	100	100	100
	N15	PH	54	24	173	78	1296	2.25	13.35	28.42	0.38	1.49	1.56	1.85	53.7	59.26	75.93	1.85	11.11	29.63	72.22	98.15	100	100	100	3.7	50	100	100
	N16	HP	9	13	33	22	117	0.692	28.21	30	0.39	0.83	0.19	33.33	44.44	55.56	77.78	11.11	33.33	66.67	77.78	55.56	88.89	100	100	11.11	11.11	88.89	100
	N17	PH	32	28	166	60	896	1.143	18.53	30.77	0.332	0.96	1.59	31.25	46.88	65.63	75	6.25	28.13	62.5	87.5	87.5	96.88	100	100	6.25	56.25	100	100
	N18	PH	55	14	372	69	770	3.929	48.31	65.47	0.145	1.18	0.48	72.73	80	85.45	90.91	47.27	85.45	98.18	100	100	100	100	100	100	100	100	100
	N19	HP	15	29	139	44	435	0.517	31.95	61.55	0.228	1.84	3.98	13.33	46.67	60	73.33	6.67	46.67	86.67	100	93.33	100	100	100	33.33	100	100	100
	N20	PH	35	16	72	51	560	2.188	12.86	21.67	0.489	2.02	4.13	11.43	42.86	71.43	82.86	8.57	11.43	34.29	85.71	60	91.43	94.29	100	8.57	17.14	100	100
	N21	PH	6	88	116	94	528	0.068	21.97	33.73	0.361	8.83	79.2	16.67	16.67	16.67	33.33	16.67	16.67	16.67	33.33	100	100	100	100	16.67	16.67	50	100
	N22	HP	7	29	78	36	203	0.241	38.42	47.96	0.274	2.17	3.87	14.29	42.86	57.14	85.71	28.57	42.86	85.71	100	71.43	85.71	100	100	28.57	100	100	100
	N23	PH	45	30	176	75	1350	1.5	13.04	21.08	0.393	0.95	0.65	17.78	51.11	68.89	77.78	4.44	11.11	22.22	84.44	84.44	93.33	100	100	4.44	17.78	100	100
	N24	HP	17	53	158	70	901	0.321	17.54	40.07	0.37	4	20.32	5.88	23.53	41.18	64.71	5.88	17.65	41.18	76.47	76.47	94.12	100	100	5.88	17.65	76.47	100
	N25	HP	14	51	144	65	714	0.275	20.17	52.1	0.322	3.69	15.03	7.14	14.29	35.71	57.14	7.14	21.43	50	78.57	92.86	92.86	100	100	14.29	28.57	100	100
	N26	PH	47	30	298	77	1410	1.567	21.13	37.87	0.252	0.75	0	21.28	55.32	70.21	78.72	2.13	23.4	72.34	89.36	97.87	100	100	100	12.77	100	100	100
	N27	HP	22	37	129	59	814	0.595	15.85	32.04	0.366	2.07	5.12	4.55	31.82	45.45	68.18	4.55	13.64	31.82	72.73	86.36	95.45	100	100	9.09	18.18	90.91	100
	N28	HP	16	21	129	37	336	0.762	38.39	66.82	0.202	1.15	1.38	25	50	62.5	81.25	12.5	50	81.25	100	100	100	100	100	81.25	100	100	100
	N29	HP	9	9	45	18	81	1	55.56	65.42	0.148	0.78	0.82	55.56	66.67	77.78	77.78	55.56	88.89	100	100	55.56	100	100	100	100	100	100	100
	N30	PH	21	35	117	56	735	0.6	15.92	37.43	0.373	3.26	12.5	9.52	23.81	42.86	66.67	4.76	19.05	38.1	76.19	95.24	95.24	100	100	4.76	23.81	100	100
	N31	PH	52	22	184	74	1144	2.364	16.08	26.71	0.353	1.37	1.62	23.08	55.77	65.38	84.62	9.62	17.31	40.38	78.85	94.23	98.08	100	100	9.62	100	100	100
	N32	HP	7	22	59	29	154	0.318	38.31	61.24	0.233	2.48	5.73	28.57	42.86	57.14	71.43	14.29	42.86	85.71	100	85.71	100	100	100	14.29	71.43	100	100
	N33	HP	15	22	100	37	330	0.682	30.3	47.9	0.277	1.55	2.87	13.33	53.33	66.67	73.33	13.33	33.33	80	93.33	93.33	100	100	100	33.33	86.67	100	100
	N34	HP	20	44	151	64	880	0.455	17.16	33.44	0.361	1.97	4.69	10	25	40	65	5	15	30	90	85	95	95	100	5	20	50	100
	N35	HP	28	33	178	61	924	0.848	19.26	41.27	0.293	2.17	7.17	14.29	39.29	60.71	75	3.57	25	57.14	96.43	96.43	100	100	100	3.57	28.57	100	100
	N36	HP	18	42	219	60	756	0.429	28.97	54.64	0.23	2.33	6.77	22.22	44.44	61.11	72.22	11.11	38.89	66.67	88.89	94.44	100	100	100	16.67	100	100	100
	N37	PH	11	19	39	30	209	0.579	18.66	26.03	0.487	2.01	4.36	9.09	27.27	45.45	63.64	9.09	9.09	9.09	72.73	45.45	81.82	100	100	9.09	18.18	100	100
	N38	HP	19	22	96	41	418	0.864	22.97	39.26	0.32	0.45	0.97	5.26	26.32	42.11	78.95	10.53	36.84	63.16	100	84.21	94.74	94.74	100	15.79	73.68	100	100
	N39	PH	28	23	108	51	644	1.217	16.77	30.1	0.397	1.49	2.28	28.57	46.43	60.71	78.57	3.57	14.29	60.71	100	92.86	96.43	100	100	7.14	14.29	100	100
	N40	PH	26	16	52	42	416	1.625	12.5	17.23	0.517	1.94	4.42	11.54	34.62	53.85	80.77	3.85	3.85	23.08	57.69	26.92	80.77	88.46	100	3.85	19.23	42.31	100
	N41	PH	47	37	736	84	1739	1.27	42.32	70.04	0.111	0.01	0.97	44.68	59.57	70.21	78.72	80.85	91.49	95.74	100	100	100	100	100	100	100	100	100
	N42	HP	15	20	74	35	300	0.75	24.67	50.78	0.316	2.01	5.69	6.67	33.33	53.33	73.33	6.67	13.33	33.33	80	93.33	100	100	100	13.33	46.67	100	100
	N43	PH	46	24	278	70	1104	1.917	25.18	39.12	0.258	0.66	0.56	56.52	76.09	80.43	89.13	26.09	69.57	80.43	100	97.83	100	100	100	10.87	100	100	100
	N44	HP	28	25	172	53	700	1.12	24.57	43.25	0.275	0.65	0.35	17.86	53.57	64.29	82.14	14.29	39.29	78.57	92.86	92.86	100	100	100	17.86	100	100	100
	N45	PH	5	64	95	69	320	0.078	29.69	36.39	0.422	5.21	27.6	20	20	40	60	20	20	40	80	80	80	100	100	20	40	80	100
	N46	PH	25	16	55	41	400	1.563	13.75	24.63	0.469	1.23	0.67	12	28	56	80	4	16	16	84	80	96	100	100	4	20	68	100
	N47	HP	9	22	60	31	198	0.409	30.3	49.55	0.333	1.67	2.24	11.11	22.22	44.44	66.67	11.11	22.22	44.44	88.89	88.89	88.89	100	100	11.11	55.56	100	100
	N48	HP	15	14	86	29	210	1.071	40.95	58.66	0.235	0.01	1.29	26.67	53.33	73.33	80	40	93.33	93.33	100	93.33	100	100	100	100	100	100	100
	N49	PH	26	16	57	42	416	1.625	13.7	14.62	0.496	1.14	1.04	26.92	50	61.54	76.92	3.85	7.69	23.08	69.23	23.08	76.92	88.46	96.15	7.69	19.23	53.85	100
	N50	PH	35	21	95	56	735	1.667	12.93	18.23	0.481	1.11	0.62	14.29	51.43	62.86	80	2.86	5.71	22.86	57.14	77.14	94.29	97.14	100	2.86	14.29	100	100
	N51	HP	11	20	38	31	220	0.55	17.27	30.38	0.472	3.26	11.99	9.09	9.09	36.36	63.64	9.09	9.09	18.18	63.64	54.55	90.91	100	100	9.09	18.18	36.36	100
	N52	HP	11	16	69	27	176	0.688	39.2	56.36	0.244	0.84	0.85	18.18	45.45	63.64	81.82	27.27	54.55	81.82	100	90.91	100	100	100	81.82	100	100	100
	N53	PH	40	37	153	77	1480	1.081	10.34	16.42	0.435	1.28	1.51	25	37.5	57.5	72.5	2.5	10	15	32.5	82.5	90	95	97.5	2.5	12.5	30	100
	N54	HP	17	18	116	35	306	0.944	37.91	58.82	0.234	0.85	0.68	23.53	64.71	70.59	82.35	29.41	82.35	94.12	100	100	100	100	100	29.41	100	100	100
	N55	PH	61	37	717	98	2257	1.649	31.77	50.88	0.161	0.03	0.74	52.46	65.57	73.77	77.05	50.82	80.33	96.72	100	98.36	100	100	100	100	100	100	100
	N56	HP	14	23	63	37	322	0.609	19.57	31.23	0.382	3.13	12.81	7.14	35.71	57.14	78.57	7.14	21.43	42.86	71.43	71.43	92.86	100	100	7.14	14.29	92.86	100
	N57	HP	19	26	107	45	494	0.731	21.66	29.71	0.35	0.22	1.28	31.58	52.63	63.16	78.95	5.26	31.58	47.37	89.47	73.68	89.47	94.74	100	10.53	31.58	94.74	100
	N58	HP	16	34	82	50	544	0.471	15.07	34.18	0.445	3.33	12.15	6.25	18.75	50	62.5	6.25	12.5	12.5	62.5	87.5	93.75	100	100	6.25	12.5	31.25	100
	N59	PH	37	26	267	63	962	1.423	27.75	51.55	0.222	0.52	0.79	32.43	45.95	70.27	83.78	21.62	54.05	72.97	89.19	100	100	100	100	100	100	100	100
	N60	HP	23	35	87	58	805	0.657	10.81	17.33	0.509	1.85	3.33	8.7	17.39	43.48	60.87	4.35	13.04	21.74	52.17	52.17	86.96	95.65	100	4.35	8.7	17.39	100
